# Supplementary material for: Vaccination Coverages Among Splenectomized Patients: A Retrospective Study from an Italian Southern Province
Source: Vaccines (Basel). 2025 Jan 28;13(2):138. doi: 10.3390/vaccines13020138 (PMC11860258; doi:10.3390/vaccines13020138)
Supplement: Supplementary file 1 [file vaccines-13-00138-s001.zip]

Archive with 1 entries (1 files):
- vaccines-3405011-supplementary.pdf
